# Supplementary material for: A survey of the full-length transcriptome of Gracilariopsis lemaneiformis using single-molecule long-read sequencing
Source: BMC Plant Biol. 2022 Dec 19;22:597. doi: 10.1186/s12870-022-03992-0 (PMC9762032; doi:10.1186/s12870-022-03992-0)
Supplement: Supplementary file 2 — Additional file 2: Table S1. Sequences of primers used for validation of splicing, alternative polyadenylation sites, predicted miRNAs and novel genes. Table S2. Fusion genes. Table S3. polyA summary. Table S4. miRNA analysis. Table S5. Novel genes annotated across seven databases. Table S6. Transcription factors present in novel genes. Table S7. The transcripts with DAS events of TFs in response to Cu and Cu + ACC in G.lemaneiformis. The number in each cell is the log2 fold change (log2FC). Table S8. The expression quantity and AS ratio of TFs in response to Cu and Cu + ACC in G.lemaneiformis. [file 12870_2022_3992_MOESM2_ESM.xlsx]

## Sheet: Table S1
Table S1. Sequences of primers used for validation of splicing, alternative polyadenylation sites, predicted miRNAs and novel genes.
Primer Name	Sequence (5’-3’)	Locus	Validation
Actin_bF	TCACTGCCACATGCCGTCAATC	BWQ96_00618	Internal reference
Actin_bR	CTGCTTCCATTCCGACCAACTCTG
06417F	TTTGGTGGTGGTCGGAGGC	BWQ96_06417	AS
06417R	GCGAGTCAGAGTTGCTTTATCCC
06325F	GATACGATCAAACATAACGCCCA	BWQ96_06325
06325R	CAGCCTCCGATTCAGAAAGTC
01879F	CGCCTTGCTCGTGTCCCA	BWQ96_01879
01879R	GACGTACATGCCGTTCTTTTCC
00964F	CAATCAAAGAATTTCGTGAGGCT	BWQ96_00964
00964R	TGCGAACGAATTCCTCGTAGTC
05523F	CATCCATCAGACATTCGTGTG	BWQ96_01953
05523R	TCGCCTTCTAATCGCCTG
05621F	GTTGGAGTATGACCCAGATAAGCG	BWQ96_05621
05621R	GTGGCGGTGCGGATGAAA
05621-AF	CCAAACACCGATGACTAGACCA	BWQ96_05621	APA
08499-AF	GATACAACCACCGCTACGACTG	BWQ96_08499
04467-AF	ACCCGACCACTGATTCTCCA	BWQ96_04467
09201-AF	ACAATCCCAACTACAGCAGCAA	BWQ96_09201
08465 -AF	TTGTTAGTGTATCCACTTCGGAA	BWQ96_08465
3’ RACE primer	TACCGTCGTTCCACTAGTGATTT	3’ RACE
01578_mF	GACTGGTAAGACGATCACCCTTGA	BWQ96_01578	miRNA
01578_mR	ACCACGCAGACGAAGCACAA
04586_mF	CGGGTGGTGCGGCTGAT	BWQ96_04586
04586_mR	GGTGCGTTGCGTGATAGATTG
07487_mF	CGTCTTCGTGGTGGTCTTATCG	BWQ96_07487
07487_mR	CTTCTTCGGACGCAGTTGATT
N30.20_ F	CTTCGCCAATCGTCAACACC	NBIV01000003.1: 602608-603613	novel gene
N30.20_R	GTGTTGTGCTGTGCGTTCTT
N124.1_F	GGTGAGAAGAGACCAATCTGC	NBIV01000007.1: 68875-69806
N124.1_R	GGAAATCCTTGTAGAAAGTTAGCG
N148.1-F	CTACCAAGAAGATGTGCGACG	NBIV01000007.1: 135194-135828
N148.1-R	CGATAAAGTCCAATACCAAGTCGTC
N1821-F	TCTAAGAACACCAACTCCCAAC	NBIV01000035.1: 254196-255019
N1821-R	ACTCAGTAGCACATTCAAAGAGAAC
N3248F	GCGCTAGATCTTCCGGTCTC	NBIV01000081.1:240826-242360
N3248R	AAGCCATGGTTCTGCAGTGT

## Sheet: Table S2
Table S2. Fusion genes.
reads_name	up_gene	up_chr	up_strand	up_Genome_pos	dw_gene	dw_chr	dw_strand	dw_Genome_pos	full_length_coverage
PBfusion.1	BWQ96_00863	NBIV01000006.1	+	220830	BWQ96_01340	NBIV01000011.1	+	109027	1
PBfusion.197	BWQ96_00012	NBIV01000001.1	-	39694	BWQ96_00597	NBIV01000004.1	-	64210	1
PBfusion.245	BWQ96_01334	NBIV01000011.1	+	113100	BWQ96_01841	NBIV01000014.1	-	259763	1
PBfusion.255	BWQ96_00614	NBIV01000004.1	+	123141	BWQ96_01028	NBIV01000007.1	+	574725	1
PBfusion.280	BWQ96_00929	NBIV01000006.1	-	589178	BWQ96_01419	NBIV01000011.1	+	473009	1
PBfusion.334	BWQ96_00557	NBIV01000003.1	+	662854	BWQ96_01504	NBIV01000012.1	-	306948	1
PBfusion.386	BWQ96_00051	NBIV01000001.1	-	275700	BWQ96_02742	NBIV01000024.1	-	28509	1
PBfusion.477	BWQ96_00937	NBIV01000006.1	+	627015	BWQ96_01695	NBIV01000013.1	-	128869	1
PBfusion.48	BWQ96_00535	NBIV01000003.1	+	524383	BWQ96_02534	NBIV01000021.1	+	101212	1
PBfusion.513	BWQ96_01435	NBIV01000011.1	+	567483	BWQ96_02297	NBIV01000018.1	+	265862	1
PBfusion.533	BWQ96_00160	NBIV01000001.1	-	723882	BWQ96_01510	NBIV01000012.1	+	316269	1
PBfusion.544	BWQ96_00218	NBIV01000001.1	+	979227	BWQ96_02473	NBIV01000020.1	+	314847	1
PBfusion.559	BWQ96_00176	NBIV01000001.1	+	803751	BWQ96_02742	NBIV01000024.1	-	28490	1
PBfusion.562	BWQ96_00309	NBIV01000001.1	-	1220648	BWQ96_00614	NBIV01000004.1	+	40836	3
PBfusion.585	BWQ96_00176	NBIV01000001.1	+	803545	BWQ96_00375	NBIV01000002.1	+	401868	1
PBfusion.61	BWQ96_01971	NBIV01000015.1	-	358558	BWQ96_02393	NBIV01000020.1	+	43529	1
PBfusion.620	BWQ96_00633	NBIV01000004.1	+	172095	BWQ96_00652	NBIV01000004.1	-	316311	1
PBfusion.693	BWQ96_00803	NBIV01000005.1	-	561516	BWQ96_00937	NBIV01000006.1	+	619361	1

## Sheet: Table S3
Table S3. polyA summary.
gene strand aligned reads num sites	locations
BWQ96_00831 + 2 2 27952	28046
BWQ96_02376 - 2 1 182725
BWQ96_08499 + 27 7 25031	24913	25050	25089	25139	25161	25200
BWQ96_05126 - 1 1 87258
BWQ96_08736 - 4 3 31146	31842	32318
BWQ96_08583 + 3 2 51527	51899
BWQ96_04467 - 13 5 8585	8855	8240	9077	9484
BWQ96_05295 - 10 4 33721	33827	33742	34398
BWQ96_05129 + 15 3 145458	145489	145555
BWQ96_02520 - 13 5 35755	35955	35869	35899	36086
BWQ96_09021 - 6 3 72400	73268	73949
BWQ96_01127 - 7 4 107893	108187	108245	108799
BWQ96_05828 + 13 4 64456	64321	64416	67954
BWQ96_07735 - 4 3 152187	152240	153075
BWQ96_05609 - 1 1 77017
BWQ96_08257 + 3 1 72282
BWQ96_06619 - 1 1 53997
BWQ96_08178 - 6 4 38121	38144	38329	38367
BWQ96_00835 + 4 3 35700	36630	36649
BWQ96_05375 + 12 1 158514
BWQ96_02836 + 5 5 94984	95248	96363	96549	96619
BWQ96_10051 + 1 1 41696
BWQ96_09198 + 3 1 113351
BWQ96_06071 - 2 1 208839
BWQ96_03450 - 1 1 99432
BWQ96_02881 + 16 5 458569	458626	458548	458597	459173
BWQ96_07007 + 12 3 24244	23881	24214
BWQ96_06532 - 4 2 133407	133388
BWQ96_10797 + 12 6 14448	14306	14354	14379	14477	14508
BWQ96_06221 - 3 2 1056	1299
BWQ96_10732 + 6 3 13246	13806	13967
BWQ96_00344 - 3 3 1319195	1319337	1319492
BWQ96_02960 + 5 2 28148	29668
BWQ96_04280 - 24 8 283170	282669	282745	282765	282927	283022	283054	283253
BWQ96_01984 + 3 1 456475
BWQ96_01988 + 6 3 466375	466395	466491
BWQ96_04817 + 46 5 66423	66574	66447	66884	67690
BWQ96_05852 - 7 4 113021	113149	113173	113206
BWQ96_05230 - 23 6 39627	39366	39580	39604	40860	43493
BWQ96_10478 + 5 2 24438	24495
BWQ96_04565 + 1 1 84563
BWQ96_08832 - 17 7 57619	57746	57436	57663	57811	57904	57961
BWQ96_04246 - 1 1 179805
BWQ96_03345 - 106 13 44489	44357	44086	44508	45511	44190	44568	44591	44330	44384	44434	44455	44527
BWQ96_06788 + 3 2 144265	144285
BWQ96_09317 - 3 3 53784	53928	54011
BWQ96_03839 + 15 8 70499	70520	70888	71378	71698	71846	72009	72109
BWQ96_01157 - 18 3 261576	261821	261854
BWQ96_03183 + 7 3 38973	38515	39045
BWQ96_07062 + 1 1 92033
BWQ96_05418 - 4 2 198309	198330
BWQ96_01045 + 1 1 15120
BWQ96_01779 - 1 1 28387
BWQ96_01928 + 23 5 156314	156049	156114	156335	156380
BWQ96_04932 + 9 5 89835	89992	90131	90177	90204
BWQ96_09616 + 27 5 36934	35476	36088	36752	36781
BWQ96_04731 - 1 1 257000
BWQ96_04423 + 4 2 188494	188599
BWQ96_04022 + 14 6 372788	372585	372658	372693	372964	373194
BWQ96_09455 - 19 9 109758	109698	107787	109158	109519	109540	109635	109672	109794
BWQ96_04373 - 2 1 44320
BWQ96_08204 - 5 3 139153	139337	139426
BWQ96_07289 - 7 5 163457	163673	164628	164682	164725
BWQ96_05494 + 1 1 38855
BWQ96_07831 + 2 2 161304	161978
BWQ96_05427 + 1 1 221044
BWQ96_08146 - 21 4 24420	24400	24770	24057
BWQ96_02829 - 11 4 55074	54580	54866	54924
BWQ96_09543 - 13 5 65574	65443	65465	65485	65517
BWQ96_10285 + 1 1 28707
BWQ96_07590 - 5 3 8278	8406	8759
BWQ96_06219 + 10 8 223225	223248	223401	224549	224610	225196	225741	225811
BWQ96_04956 - 48 5 254891	254526	254799	254967	255340
BWQ96_09005 - 21 2 28731	28706
BWQ96_03766 + 1 1 11345
BWQ96_07434 - 1 1 68897
BWQ96_03233 + 1 1 386473
BWQ96_05861 + 6 4 139559	139675	139788	140121
BWQ96_05019 - 1 1 255799
BWQ96_03327 - 12 4 385698	385657	385785	385968
BWQ96_08389 - 1 1 110943
BWQ96_10335 - 1 1 10057
BWQ96_09810 + 100 11 85308	85255	84698	85289	85524	86524	85350	85460	85489	85547	85567
BWQ96_07818 + 24 7 62647	62608	62421	62511	62570	62676	62698
BWQ96_08066 - 258 20 23206	23127	23641	23041	23062	23013	23093	22912	23227	22256	22381	22661	22768	22941	23148	23183	23276	23302	23417	23749
BWQ96_00700 - 1 1 42758
BWQ96_08912 - 5 4 126557	126578	126710	126751
BWQ96_08279 - 22 6 56787	56355	56391	56424	56708	57109
BWQ96_02237 + 18 2 41398	41351
BWQ96_00841 - 1 1 46444
BWQ96_09398 + 1 1 105413
BWQ96_07213 - 1 1 123054
BWQ96_02188 + 9 4 164899	164366	165044	165182
BWQ96_05151 - 6 4 281608	281866	282032	282105
BWQ96_04902 + 27 5 252129	252530	251976	252400	252479
BWQ96_03535 + 4 3 239273	240045	240069
BWQ96_03810 + 6 2 70096	69975
BWQ96_07343 - 12 6 23225	23306	23121	23156	23182	23250
BWQ96_04112 + 2 2 174877	175891
BWQ96_03904 - 1 1 49105
BWQ96_10214 - 5 4 49524	49580	49806	49837
BWQ96_00982 + 1 1 133743
BWQ96_10400 - 29 7 14063	14311	14089	14222	14269	14292	14334
BWQ96_04641 - 3 3 319185	319217	319269
BWQ96_08256 - 1 1 68015
BWQ96_01913 + 11 3 71206	71179	71314
BWQ96_08751 + 14 2 90914	91031
BWQ96_02963 - 15 10 34544	34598	34641	34678	34706	34725	34747	34767	34805	34840
BWQ96_09781 - 1 1 43793
BWQ96_05008 - 7 6 190947	191187	191803	192105	192184	194645
BWQ96_10716 - 1 1 6922
BWQ96_02543 + 1 1 247680
BWQ96_07986 + 11 5 71495	72403	73057	73076	73196
BWQ96_04572 + 2 1 104684
BWQ96_07633 + 13 7 91916	91724	91836	91867	92003	92849	93147
BWQ96_05212 - 3 2 257648	259242
BWQ96_04208 + 1 1 230066
BWQ96_02522 - 16 1 47575
BWQ96_04037 - 1 1 63768
BWQ96_01989 + 4 2 468293	468374
BWQ96_04505 - 10 3 226777	226709	226753
BWQ96_04364 + 1 1 29345
BWQ96_07781 - 51 10 160065	159967	159996	160345	159948	160124	160161	160232	160384	160406
BWQ96_00691 - 1 1 9313
BWQ96_07353 + 2 2 47800	47932
BWQ96_04255 + 12 6 278128	278340	278561	278583	278759	278898
BWQ96_04637 - 22 4 308173	308132	308193	308246
BWQ96_07675 - 1 1 32335
BWQ96_05208 + 1 1 221750
BWQ96_02419 + 4 2 176798	176841
BWQ96_07006 + 4 2 19749	20990
BWQ96_09275 - 3 3 57294	57808	57899
BWQ96_00824 - 1 1 652412
BWQ96_03176 - 4 2 392181	392659
BWQ96_03911 - 6 5 120522	120553	120954	120977	121007
BWQ96_02917 + 2 1 285553
BWQ96_00958 - 36 3 74911	74294	74767
BWQ96_07144 - 1 1 145099
BWQ96_04810 + 4 1 51769
BWQ96_09390 - 6 3 90881	91120	91152
BWQ96_09692 - 1 1 51688
BWQ96_06544 - 3 1 162269
BWQ96_05206 + 4 2 208520	208501
BWQ96_07836 - 1 1 187969
BWQ96_05322 + 18 7 248365	248463	247943	248283	248313	248346	248395
BWQ96_06575 + 2 2 148879	149005
BWQ96_06891 - 16 5 166654	166325	166372	166404	166628
BWQ96_09026 - 95 11 87256	87227	87184	87424	87207	87291	87312	87460	87480	87521	87575
BWQ96_06049 - 5 1 161417
BWQ96_08174 - 1 1 26550
BWQ96_05708 - 10 5 66571	66677	66785	66810	67008
BWQ96_05596 - 8 3 168887	168240	169082
BWQ96_06105 + 2 1 131521
BWQ96_08273 - 11 5 141255	140941	141159	141324	141359
BWQ96_06335 - 1 1 42613
BWQ96_09337 + 1 1 53583
BWQ96_09225 - 4 1 72658
BWQ96_07756 - 5 3 13191	13563	13600
BWQ96_09597 + 8 6 59722	57765	59143	59702	60404	60435
BWQ96_10067 - 26 4 41562	41674	41693	42298
BWQ96_04527 + 7 4 289741	290152	292978	293114
BWQ96_02988 + 1 1 138108
BWQ96_02633 - 3 3 15208	15519	15555
BWQ96_08816 - 1 1 14136
BWQ96_05827 + 16 6 60682	60636	60729	60758	60856	60904
BWQ96_01821 + 1 1 138407
BWQ96_03044 - 5 1 416998
BWQ96_01765 + 1 1 533800
BWQ96_09681 - 1 1 24233
BWQ96_04809 - 21 9 48764	48465	48333	48490	48559	48655	48683	48710	48730
BWQ96_00961 - 1 1 85464
BWQ96_05406 - 2 1 44571
BWQ96_06899 + 11 5 14348	13698	13724	13868	14777
BWQ96_09789 - 1 1 64342
BWQ96_07777 + 1 1 150416
BWQ96_08457 + 13 1 40166
BWQ96_08716 - 8 4 120152	119807	120130	120241
BWQ96_06829 + 1 1 130285
BWQ96_05405 - 2 1 43404
BWQ96_05469 - 6 2 199255	199382
BWQ96_08820 + 20 8 27786	27689	27708	27753	27815	27923	27961	28004
BWQ96_02835 - 15 4 93213	93134	92791	93293
BWQ96_05838 - 2 2 86441	87127
BWQ96_07634 - 1 1 91386
BWQ96_07943 - 4 4 28838	29567	29669	29793
BWQ96_00959 + 13 4 77615	77824	77596	77738
BWQ96_05867 - 13 2 147274	148307
BWQ96_08067 - 5 4 26087	26775	26848	26881
BWQ96_09430 + 2 1 48888
BWQ96_06977 + 7 3 27658	27628	28337
BWQ96_07736 + 9 7 156284	156305	156331	156421	156611	156688	156720
BWQ96_04518 - 5 4 268413	268483	268596	268636
BWQ96_08813 + 1 1 3458
BWQ96_04323 + 4 2 69125	69327
BWQ96_08349 + 5 4 66294	67032	67066	67212
BWQ96_06081 - 1 1 227285
BWQ96_10592 - 6 5 5104	5127	5627	5957	6346
BWQ96_10402 - 32 6 17269	17294	17161	17198	17314	17997
BWQ96_10098 - 2 2 48772	48956
BWQ96_06911 - 1 1 100687
BWQ96_08766 + 1 1 59304
BWQ96_05845 - 3 3 97761	98000	98030
BWQ96_09690 - 2 2 43788	43838
BWQ96_03758 - 8 2 328084	328103
BWQ96_06964 + 3 2 130866	130541
BWQ96_10442 - 7 3 3513	3563	3598
BWQ96_09864 - 2 2 53001	53078
BWQ96_02518 + 10 1 30332
BWQ96_07114 - 1 1 137657
BWQ96_07708 + 3 2 81678	81472
BWQ96_09714 - 32 6 61722	61778	61758	61692	61917	62092
BWQ96_09741 + 2 2 29645	29771
BWQ96_00666 + 7 3 381083	381129	381215
BWQ96_08260 - 13 2 73868	73888
BWQ96_05618 + 4 3 138411	138430	138477
BWQ96_05897 + 1 1 72541
BWQ96_07369 - 18 8 169721	170968	170493	170895	170938	171012	171108	171313
BWQ96_05851 + 15 6 113462	113284	113207	113239	113528	113590
BWQ96_09209 - 1 1 23219
BWQ96_07044 - 16 6 58044	57852	57952	57991	58072	58265
BWQ96_05102 - 5 3 108147	108462	108668
BWQ96_08718 - 1 1 125830
BWQ96_08878 + 10 5 31485	31395	31431	31457	31586
BWQ96_10365 + 5 4 17963	16728	17914	18070
BWQ96_01339 - 1 1 108050
BWQ96_01795 - 6 2 74390	74732
BWQ96_09151 - 2 1 34726
BWQ96_04042 + 40 4 80546	80446	79439	80574
BWQ96_02866 - 11 6 206029	204812	205790	205868	205999	206076
BWQ96_03795 - 1 1 25795
BWQ96_05039 - 10 6 187967	188163	188204	188230	188563	188702
BWQ96_07455 + 4 3 69914	70123	70547
BWQ96_08437 - 18 6 50567	50639	50249	50521	51107	51171
BWQ96_06814 - 1 1 91012
BWQ96_09650 + 2 2 68130	68211
BWQ96_09889 + 5 1 20583
BWQ96_09029 - 1 1 89722
BWQ96_07199 + 3 1 30556
BWQ96_03285 + 5 2 141286	141209
BWQ96_09372 + 17 6 62578	62509	62413	62542	63867	63963
BWQ96_07026 + 1 1 146722
BWQ96_00840 + 13 5 46367	46580	46391	46487	46547
BWQ96_07729 - 1 1 136782
BWQ96_09464 - 17 6 39464	39640	39132	39165	39485	39619
BWQ96_08113 - 22 6 149146	149076	148881	149252	149382	149424
BWQ96_02236 - 2 2 509588	509633
BWQ96_10109 - 3 3 13288	13363	13471
BWQ96_05219 + 1 1 16449
BWQ96_01446 - 6 2 596000	596019
BWQ96_04517 + 1 1 268447
BWQ96_01315 + 11 5 11618	11598	11640	11754	11877
BWQ96_01793 + 2 2 71480	71674
BWQ96_04369 - 1 1 36617
BWQ96_02561 - 6 3 371557	371599	371631
BWQ96_10401 + 1 1 17651
BWQ96_05910 + 2 2 201789	202167
BWQ96_08850 - 1 1 15065
BWQ96_07313 - 14 1 21650
BWQ96_08467 + 39 7 114891	114932	115218	114235	114910	115061	115242
BWQ96_08278 + 1 1 56523
BWQ96_05338 + 14 2 15909	15877
BWQ96_09016 + 22 3 61161	61095	61126
BWQ96_10761 - 57 10 15984	15892	15826	15948	15155	15846	15873	15912	16023	16046
BWQ96_09712 + 4 2 56803	56951
BWQ96_05844 - 3 1 96395
BWQ96_10102 - 2 2 58912	60103
BWQ96_00001 + 4 2 13694	15002
BWQ96_05660 + 2 2 176853	177740
BWQ96_04376 + 5 4 83275	83394	83553	83747
BWQ96_05169 - 15 4 117119	117237	118693	117180
BWQ96_01320 + 11 6 20641	19818	19924	19947	20098	20121
BWQ96_09213 - 16 4 30035	30264	30157	30337
BWQ96_08017 - 1 1 154161
BWQ96_10604 + 1 1 13821
BWQ96_04582 - 4 2 136003	135984
BWQ96_01178 - 5 5 309312	309471	309964	310069	310111
BWQ96_03175 + 15 4 393192	393066	393264	393624
BWQ96_09756 - 3 3 36160	36612	36786
BWQ96_09683 - 2 1 28361
BWQ96_01634 - 8 5 43004	43084	43219	43265	43444
BWQ96_04729 + 13 5 249865	250255	249574	250338	250977
BWQ96_07256 - 9 5 97969	97384	97506	97658	97725
BWQ96_10242 + 1 1 2854
BWQ96_09042 + 1 1 40782
BWQ96_09842 - 6 3 81003	81050	81655
BWQ96_10333 - 2 2 15649	15681
BWQ96_09633 - 17 6 18630	17140	18191	18234	18433	18553
BWQ96_03072 - 1 1 156060
BWQ96_08545 - 4 2 124116	124420
BWQ96_02986 + 2 2 133942	134055
BWQ96_06609 - 4 2 192734	192784
BWQ96_04506 + 10 4 232547	232570	232629	232801
BWQ96_09167 - 2 2 86029	86491
BWQ96_04815 - 5 2 59060	59112
BWQ96_02808 - 1 1 411590
BWQ96_07935 + 5 4 185359	185456	185499	185741
BWQ96_08740 + 12 5 70367	70436	70393	70482	70520
BWQ96_04054 + 1 1 122898
BWQ96_09074 + 9 4 84241	84735	84629	84689
BWQ96_09978 + 12 5 45568	45805	45824	45867	46103
BWQ96_02823 + 2 1 22307
BWQ96_09840 - 2 1 77260
BWQ96_06008 - 4 2 67649	67870
BWQ96_04429 - 1 1 213624
BWQ96_07967 - 6 2 149730	149609
BWQ96_08136 - 11 2 138512	138862
BWQ96_06355 + 18 7 97299	97377	97519	97561	98721	98768	99111
BWQ96_03303 + 2 2 253324	253372
BWQ96_06910 + 1 1 99762
BWQ96_06035 - 21 5 79578	79484	79533	79677	79835
BWQ96_01242 + 4 2 70941	70103
BWQ96_09995 - 14 4 13493	13388	13468	13519
BWQ96_07046 + 9 7 62760	62369	62453	62741	62811	62872	62898
BWQ96_09983 - 12 4 54795	52909	53028	53475
BWQ96_01993 - 1 1 477115
BWQ96_04162 + 3 3 135197	135453	135473
BWQ96_07864 + 10 6 109389	109494	109533	110406	110577	110606
BWQ96_02635 + 7 5 21299	23613	23806	23844	26122
BWQ96_05510 - 27 6 187306	187114	187147	187286	187093	187217
BWQ96_06972 + 5 4 166732	166813	167764	167833
BWQ96_05587 - 2 1 60017
BWQ96_07985 + 2 2 67316	67527
BWQ96_03799 - 24 7 40832	39864	40559	40794	40851	41202	41223
BWQ96_06753 - 26 9 13917	14221	12834	13268	13733	13986	14048	14085	14241
BWQ96_04859 + 4 3 83782	84157	84208
BWQ96_03342 - 2 2 37985	38010
BWQ96_05484 - 1 1 17163
BWQ96_09034 - 26 1 98370
BWQ96_09397 + 8 2 102936	102965
BWQ96_08248 - 24 5 148017	147921	147615	148038	148101
BWQ96_09143 - 5 4 19475	19695	19872	20013
BWQ96_06122 + 6 4 169279	170324	170354	170452
BWQ96_09968 - 22 4 25620	25289	25384	25449
BWQ96_05051 - 19 3 8554	8327	8475
BWQ96_02833 - 5 4 87988	87531	87864	88448
BWQ96_07658 - 3 1 138364
BWQ96_08841 - 12 6 86498	85974	86367	86418	86447	86473
BWQ96_01589 + 4 2 527292	527338
BWQ96_02572 - 2 2 93842	93926
BWQ96_08833 + 25 6 62010	62040	62116	62219	62250	63057
BWQ96_10733 - 3 2 12261	13729
BWQ96_06541 - 5 2 151633	153757
BWQ96_04586 + 32 6 143271	143155	142892	143182	143292	143564
BWQ96_10461 - 12 7 9402	8922	9428	9487	9613	9740	10052
BWQ96_05644 + 1 1 65962
BWQ96_09706 - 2 2 71622	73661
BWQ96_03840 + 21 7 80440	80976	80619	80280	80662	80684	81029
BWQ96_07497 - 5 4 143454	143900	144373	144414
BWQ96_07859 + 4 3 70210	70246	70329
BWQ96_06132 - 6 5 23289	23422	23552	23576	23699
BWQ96_03651 - 2 1 355518
BWQ96_04869 - 1 1 122863
BWQ96_08823 + 1 1 36608
BWQ96_09400 + 7 4 108816	108060	108386	109094
BWQ96_04559 - 16 2 72720	72621
BWQ96_07326 + 4 4 138350	140375	142872	143010
BWQ96_04835 - 3 1 128072
BWQ96_01047 + 13 2 56554	56375
BWQ96_03746 + 1 1 295411
BWQ96_08098 - 21 14 112598	112632	114619	114648	115320	115894	115920	115968	115999	116030	116058	116095	116664	116895
BWQ96_01328 - 4 2 30168	30106
BWQ96_08860 + 1 1 64023
BWQ96_06029 + 7 3 214217	214177	214316
BWQ96_03694 - 1 1 340937
BWQ96_04344 + 39 13 240856	240441	240472	240761	240828	240286	240353	240409	240530	240592	240631	240732	240896
BWQ96_06462 - 1 1 228428
BWQ96_08909 + 8 2 121493	121386
BWQ96_07894 + 7 3 85991	86090	86162
BWQ96_04581 + 6 2 135844	135878
BWQ96_06246 + 7 5 190875	190937	191020	191041	191174
BWQ96_03131 - 1 1 45634
BWQ96_09215 + 31 6 42517	42496	42539	42430	42571	42639
BWQ96_09784 - 1 1 55498
BWQ96_04151 - 1 1 348002
BWQ96_08045 + 5 3 45661	46976	47162
BWQ96_04019 - 15 7 360095	359476	359523	360000	360035	360129	360165
BWQ96_03296 + 29 2 228225	228255
BWQ96_04410 + 4 3 83172	83450	83699
BWQ96_07350 - 1 1 39693
BWQ96_07665 - 5 4 162300	162414	162463	162495
BWQ96_04524 + 7 4 283161	283322	283422	283633
BWQ96_07465 + 23 10 155882	155620	155721	155788	155842	155861	155903	155948	155971	156085
BWQ96_06671 - 3 2 44758	44779
BWQ96_07080 - 1 1 20606
BWQ96_04896 + 1 1 243100
BWQ96_04940 + 2 1 115076
BWQ96_05499 - 6 1 54953
BWQ96_05770 - 2 2 163391	163478
BWQ96_08533 + 1 1 83828
BWQ96_09830 - 12 5 53312	53019	53042	53128	53205
BWQ96_07195 + 5 2 21659	21961
BWQ96_07215 + 2 1 131655
BWQ96_08834 + 267 6 65204	65185	65256	65154	65230	65440
BWQ96_04988 - 2 2 112236	112445
BWQ96_10096 + 6 5 40995	41014	41061	41099	41118
BWQ96_09507 + 11 5 104632	104718	104737	104778	104887
BWQ96_06591 + 19 5 200221	200367	200248	200284	200327
BWQ96_06923 + 20 7 172411	172310	172457	172478	172575	172784	172883
BWQ96_00499 + 15 4 74950	75118	74928	75092
BWQ96_05325 - 1 1 16344
BWQ96_02456 - 1 1 273853
BWQ96_09146 + 7 3 25965	25994	26077
BWQ96_04413 + 16 5 87618	87331	87799	87892	88148
BWQ96_03114 + 1 1 375917
BWQ96_09967 - 15 2 23971	23948
BWQ96_08794 - 22 2 91747	91783
BWQ96_06963 + 2 2 126005	126334
BWQ96_10545 - 11 7 19493	19691	20008	20072	20116	20139	20200
BWQ96_04519 + 22 5 272967	273452	272987	273402	274192
BWQ96_09394 - 1 1 96408
BWQ96_09694 + 2 1 56754
BWQ96_04882 + 1 1 164941
BWQ96_04592 + 3 2 205459	206302
BWQ96_07994 - 2 2 94440	94877
BWQ96_05590 - 1 1 116714
BWQ96_04830 - 2 2 95515	96112
BWQ96_02825 + 10 6 25819	25039	25759	25853	26065	26263
BWQ96_09538 + 13 6 51527	49876	50827	50893	52352	52375
BWQ96_04914 - 2 1 92500
BWQ96_00505 + 4 3 148992	149137	149648
BWQ96_08877 + 9 1 27569
BWQ96_05517 - 1 1 232624
BWQ96_04724 + 13 6 164002	163849	163430	163475	163545	164066
BWQ96_08749 + 10 3 88989	88825	89017
BWQ96_07223 - 1 1 14522
BWQ96_09702 + 8 4 69580	69641	69671	69810
BWQ96_08845 + 4 3 99336	100917	100961
BWQ96_03343 - 6 3 42258	42192	42285
BWQ96_02485 - 10 4 385088	385039	385138	386324
BWQ96_08454 + 1 1 85227
BWQ96_10099 - 6 4 52393	52412	52762	52810
BWQ96_08953 + 3 3 62284	62630	67654
BWQ96_03234 - 1 1 380214
BWQ96_05682 + 1 1 13752
BWQ96_08584 + 6 1 57608
BWQ96_05864 - 2 2 142264	142732
BWQ96_09651 - 1 1 69963
BWQ96_07855 + 4 3 61422	62435	62681
BWQ96_06831 + 7 3 132472	132258	132289
BWQ96_06662 - 8 7 12333	12440	12487	12534	12571	12596	12652
BWQ96_09836 - 21 9 67320	67365	67139	67158	67280	67339	67407	67704	67809
BWQ96_07294 + 80 18 174435	174457	174248	174505	174557	173624	174058	174112	174137	174222	174281	174382	174409	174486	174531	175674	176020	176039
BWQ96_05763 + 10 3 96446	96568	96626
BWQ96_01734 + 6 2 394566	394337
BWQ96_07938 - 1 1 20905
BWQ96_07642 - 4 4 107859	108368	108850	108909
BWQ96_10597 + 1 1 5816
BWQ96_06325 + 57 13 14736	14966	14838	14310	14526	14552	14714	14760	14800	14861	14883	14947	15061
BWQ96_10331 + 1 1 20175
BWQ96_02814 + 1 1 431816
BWQ96_06844 - 42 14 168229	168264	168183	168504	165479	167392	167433	167466	167880	167911	168008	168100	168131	168161
BWQ96_09971 + 26 5 32463	32483	32428	32504	32338
BWQ96_03850 - 3 2 189662	189690
BWQ96_06235 + 1 1 130719
BWQ96_08822 + 5 5 31864	33825	34289	34500	34536
BWQ96_06572 - 4 3 139359	139663	141894
BWQ96_07227 + 3 2 25976	25518
BWQ96_01807 - 1 1 95805
BWQ96_07354 + 2 1 50510
BWQ96_08947 - 9 3 42699	42308	42646
BWQ96_02511 - 20 4 439468	440036	439437	439563
BWQ96_07127 + 5 4 178547	178753	178799	178847
BWQ96_05339 + 5 2 17289	17927
BWQ96_08821 - 1 1 27304
BWQ96_05057 - 15 5 30248	30195	30267	30289	30355
BWQ96_06525 - 1 1 109344
BWQ96_05842 + 5 2 93951	94083
BWQ96_09012 + 1 1 52363
BWQ96_03748 + 34 15 305499	305649	305778	305380	305562	305594	305616	305687	305735	305797	305824	305858	305901	306123	306281
BWQ96_05070 + 2 1 173368
BWQ96_04865 - 18 3 105005	104886	104908
BWQ96_03902 - 4 3 44981	45193	45950
BWQ96_07925 + 16 4 169233	168962	169488	169646
BWQ96_03472 - 1 1 214367
BWQ96_05429 + 4 3 227020	227335	227378
BWQ96_02443 - 1 1 242100
BWQ96_09150 + 2 1 34661
BWQ96_06917 - 3 2 141315	141334
BWQ96_05139 - 6 3 201203	201079	201269
BWQ96_08843 + 10 6 94864	94650	94747	94784	95036	95187
BWQ96_09807 - 4 3 72235	72721	72762
BWQ96_05611 - 7 2 84831	84861
BWQ96_09551 + 15 6 34666	34185	34272	34589	34685	34729
BWQ96_03751 + 16 10 319269	319013	319075	319105	319325	319546	319668	319696	320507	320922
BWQ96_01843 + 23 7 265511	265712	265748	265772	265817	265862	269689
BWQ96_07117 - 2 1 143090
BWQ96_08977 - 7 3 75529	74749	75395
BWQ96_05727 + 27 12 222484	222504	222701	221492	222317	222526	222581	222606	222682	222724	222845	222946
BWQ96_07950 + 21 10 48500	48361	48387	48436	48464	48546	48610	48646	48667	48707
BWQ96_01343 - 16 3 113034	113008	113113
BWQ96_06890 + 21 7 166650	166762	166682	166738	166795	166854	167148
BWQ96_08726 + 2 2 14863	16229
BWQ96_09339 + 1 1 61469
BWQ96_07055 - 2 2 149325	149560
BWQ96_00336 + 2 1 1294749
BWQ96_06674 - 2 2 51980	52002
BWQ96_02239 + 44 10 66284	66331	66160	66254	66309	66367	66446	66521	66739	67353
BWQ96_10630 - 1 1 21365
BWQ96_01327 + 10 2 30781	30122
BWQ96_05454 + 6 4 137767	137806	137972	138018
BWQ96_08842 + 25 4 89441	86753	88375	89422
BWQ96_01982 - 4 1 447260
BWQ96_04153 + 1 1 354477
BWQ96_01748 + 1 1 463842
BWQ96_10103 - 16 4 63491	63469	63310	63397
BWQ96_09358 - 3 3 21976	22499	22527
BWQ96_03752 - 1 1 318807
BWQ96_07467 + 1 1 181862
BWQ96_08660 + 7 3 110505	110551	110657
BWQ96_07177 - 16 3 104676	104610	104635
BWQ96_01594 + 1 1 541267
BWQ96_04030 + 4 3 30866	30923	31142
BWQ96_04570 + 1 1 99204
BWQ96_10113 + 17 3 26372	26509	26989
BWQ96_01323 - 9 4 23616	23427	23573	23823
BWQ96_03171 - 3 2 382293	382271
BWQ96_02826 - 42 7 25705	25638	25667	25788	25333	25908	26084
BWQ96_08817 - 1 1 16821
BWQ96_08768 + 4 2 62398	62425
BWQ96_08358 - 1 1 26118
BWQ96_08023 + 5 2 39018	39044
BWQ96_04635 - 9 5 305598	304669	305541	305622	305647
BWQ96_04285 + 1 1 359392
BWQ96_04421 + 1 1 185693
BWQ96_09459 + 1 1 32704
BWQ96_08563 + 22 12 98431	98349	98404	98560	98719	98760	98829	98856	98875	98955	99345	99391
BWQ96_07907 + 15 9 123187	122230	122263	122366	123047	123141	123348	123374	123405
BWQ96_06233 + 5 3 125269	125074	125181
BWQ96_09389 + 3 3 92092	92182	92251
BWQ96_03712 - 5 4 23521	23579	23616	24396
BWQ96_03042 - 2 2 381102	381253
BWQ96_03893 - 2 2 364335	364360
BWQ96_09105 - 6 6 10795	10967	11043	11065	11093	11225
BWQ96_05052 - 1 1 12678
BWQ96_03166 + 11 6 295779	294693	294789	295058	295457	295604
BWQ96_09345 + 1 1 81846
BWQ96_07645 - 1 1 111915
BWQ96_07924 - 11 4 165415	165198	165367	165392
BWQ96_07709 + 14 4 84155	83736	84047	84776
BWQ96_05747 - 8 2 13155	13116
BWQ96_02565 - 2 2 409217	409236
BWQ96_07829 + 3 3 94665	95807	96399
BWQ96_03755 + 7 3 325027	324990	325142
BWQ96_06976 + 3 3 24499	24631	25035
BWQ96_09475 - 12 5 67702	69738	67390	69049	69773
BWQ96_06595 - 11 7 208631	208688	208943	209757	209917	209984	210053
BWQ96_06913 + 13 6 136836	136879	136421	136796	136858	136993
BWQ96_03146 - 3 2 91769	91871
BWQ96_06011 - 3 2 102467	102501
BWQ96_06528 + 1 1 118628
BWQ96_01733 + 6 1 392500
BWQ96_06539 - 10 5 145237	143649	144848	145073	145480
BWQ96_09199 + 2 2 117069	117551
BWQ96_05518 + 1 1 262743
BWQ96_06874 + 20 9 64470	63205	63483	63984	64237	64404	64432	64492	64724
BWQ96_06695 - 8 6 196082	196219	196374	196491	196532	196627
BWQ96_07427 + 1 1 62669
BWQ96_07327 + 15 7 144675	144781	144115	144529	144555	144696	145394
BWQ96_09710 - 16 8 50452	50685	51305	51328	51381	51414	51434	51498
BWQ96_06046 + 5 5 106392	106508	106582	107232	107689
BWQ96_10312 + 5 4 30050	30873	31523	31850
BWQ96_07142 + 20 4 142454	142691	140320	142500
BWQ96_09527 - 1 1 58342
BWQ96_05840 - 7 5 89518	89545	89619	89657	89849
BWQ96_01321 - 11 3 20048	19911	20026
BWQ96_07292 + 14 5 170301	170323	170223	170387	170421
BWQ96_06317 - 1 1 237011
BWQ96_07011 - 2 1 47499
BWQ96_09059 - 19 5 48431	48467	47552	48238	48383
BWQ96_07865 + 2 1 113438
BWQ96_06326 - 5 2 14433	14454
BWQ96_08452 + 9 5 82570	81561	82619	82868	82956
BWQ96_06435 + 5 4 98648	98678	99129	99751
BWQ96_06447 + 13 6 125940	125872	126057	126082	126116	126169
BWQ96_07290 + 2 2 168532	168806
BWQ96_02527 + 2 2 77986	78337
BWQ96_08490 - 23 6 2186	1962	1908	2135	2158	3225
BWQ96_07019 + 6 1 116729
BWQ96_07693 - 10 6 160433	159522	160186	160376	160477	160554
BWQ96_08277 - 8 4 51754	51685	51725	51797
BWQ96_01631 + 4 3 39456	41096	41574
BWQ96_09802 - 11 3 21411	21145	21667
BWQ96_07218 + 2 2 136844	136894
BWQ96_04818 - 18 5 66073	66094	66031	66447	66549
BWQ96_09245 - 8 4 55182	55201	55239	55304
BWQ96_05066 + 1 1 167534
BWQ96_08876 - 6 5 24894	24933	24964	25002	25022
BWQ96_06618 + 6 4 52755	53952	54239	54383
BWQ96_09555 - 2 2 44834	44860
BWQ96_06344 + 5 4 72393	72431	72570	73347
BWQ96_09503 - 21 5 95942	96266	96232	96698	96721
BWQ96_08292 + 21 10 92686	92756	92636	92714	92785	92810	92862	92882	92966	93068
BWQ96_03286 + 1 1 142719
BWQ96_02480 - 1 1 369311
BWQ96_06825 - 17 7 113718	113773	113375	113870	113890	114506	114768
BWQ96_04750 + 1 1 117427
BWQ96_01914 - 4 3 73845	74716	75102
BWQ96_06076 - 3 2 151507	151537
BWQ96_07093 - 17 5 74614	74658	75686	74561	74682
BWQ96_06965 - 17 3 130282	130302	129950
BWQ96_08302 + 8 7 120561	118106	119276	119887	120126	120163	120532
BWQ96_08720 - 120 9 130007	130694	129842	130094	129685	129861	129982	130059	130980
BWQ96_06578 + 3 2 157662	158029
BWQ96_05777 + 1 1 54690
BWQ96_04460 - 2 1 297668
BWQ96_09766 + 2 2 74390	74562
BWQ96_04143 + 3 3 306817	306848	312664
BWQ96_08531 - 10 2 76867	77152
BWQ96_05075 + 2 1 188804
BWQ96_04990 - 6 4 141092	141173	141196	141256
BWQ96_06458 - 2 2 158670	158914
BWQ96_09817 - 4 4 43220	43258	43277	44506
BWQ96_07971 - 1 1 158710
BWQ96_04106 + 2 2 162558	162841
BWQ96_07057 + 4 1 157130
BWQ96_07175 + 86 14 102817	102840	102974	103085	103293	102746	102796	102909	102946	103011	103132	103206	103371	103467
BWQ96_04567 + 1 1 92732
BWQ96_04616 + 1 1 134396
BWQ96_02515 - 18 4 17190	17158	17246	17338
BWQ96_03251 - 2 2 42527	42594
BWQ96_09920 + 1 1 22487
BWQ96_01904 + 1 1 517001
BWQ96_07936 - 13 6 186962	186052	186370	186611	186820	186936
BWQ96_05060 - 1 1 44864
BWQ96_04608 + 2 2 83644	84221
BWQ96_05284 + 9 2 14308	14159
BWQ96_05642 + 1 1 62478
BWQ96_08303 - 5 4 121537	121581	122221	122254
BWQ96_09549 + 24 10 31428	31408	30539	31276	31384	31456	31495	31527	31564	31625
BWQ96_04088 + 10 3 63030	62653	62914
BWQ96_07330 + 22 3 186427	185375	186157
BWQ96_01329 - 4 2 36590	36563
BWQ96_09341 + 28 10 64737	64341	64395	64441	64692	64714	64777	64817	64911	65184
BWQ96_06826 - 1 1 116995
BWQ96_04950 - 2 1 200053
BWQ96_09752 + 8 6 85021	85114	85151	85305	85441	85824
BWQ96_03039 - 8 7 350496	350833	350879	351042	351113	351861	351921
BWQ96_04961 - 24 3 45571	45309	45466
BWQ96_03504 - 3 2 75372	75457
BWQ96_03855 - 1 1 205134
BWQ96_07628 - 1 1 78297
BWQ96_05476 + 1 1 233563
BWQ96_08484 + 2 1 73492
BWQ96_03756 - 2 2 324882	324989
BWQ96_04730 - 28 5 250153	250230	250082	250211	250685
BWQ96_04365 - 32 7 28881	29123	29155	28357	28784	29054	29208
BWQ96_07976 + 5 4 18292	18544	19261	19401
BWQ96_06813 + 4 2 87670	91046
BWQ96_01780 - 3 3 30406	30625	30903
BWQ96_03591 - 2 2 213809	214124
BWQ96_09435 - 9 3 54343	54205	54316
BWQ96_05492 + 15 6 34917	34673	34713	34743	34824	34880
BWQ96_08294 - 1 1 95881
BWQ96_01899 + 1 1 502461
BWQ96_04969 - 11 2 130945	130608
BWQ96_06461 + 20 6 228453	228561	227883	227935	227954	228021
BWQ96_06806 + 6 5 71580	71729	71766	72081	72132
BWQ96_07032 + 2 2 30663	31036
BWQ96_07036 - 7 4 37606	37559	37651	37690
BWQ96_09052 + 15 3 107438	107417	107499
BWQ96_01803 + 3 3 89984	90725	92082
BWQ96_05103 + 2 1 112109
BWQ96_05150 + 1 1 282322
BWQ96_05639 - 1 1 143936
BWQ96_09954 - 7 3 14248	14113	14137
BWQ96_09144 + 3 2 22167	22194
BWQ96_09801 + 10 3 21434	21218	21317
BWQ96_08498 - 46 7 22837	22634	22717	22472	22492	22813	23163
BWQ96_04826 - 1 1 85195
BWQ96_06758 - 2 2 22983	23004
BWQ96_06811 + 1 1 83895
BWQ96_04797 + 1 1 309684
BWQ96_09441 - 1 1 69837
BWQ96_08715 + 1 1 120292
BWQ96_03645 - 5 2 332608	332659
BWQ96_07464 - 6 2 152680	152699
BWQ96_05621 - 3 3 143763	144318	145416
BWQ96_06103 - 1 1 124404
BWQ96_06971 + 3 3 160007	161545	162364
BWQ96_08770 + 27 10 65147	65179	64619	65198	65221	65323	66777	66837	66887	113219
BWQ96_09201 + 6 4 119579	119611	119631	119763
BWQ96_09043 - 6 4 41171	41192	41224	41483
BWQ96_07905 + 4 2 119835	119921
BWQ96_00834 - 13 3 32091	31940	32632
BWQ96_09839 - 1 1 71446
BWQ96_08036 + 6 4 70356	70285	70490	70670
BWQ96_06387 + 4 3 197881	198009	199020
BWQ96_09124 + 9 3 52731	51892	52761
BWQ96_02519 - 12 6 32233	32831	32852	32871	33174	33949
BWQ96_03437 + 16 5 58913	59272	59020	59223	59464
BWQ96_10479 + 1 1 31453
BWQ96_00698 - 2 2 32200	33953
BWQ96_05831 - 14 10 72242	71510	71731	72171	72212	72336	72682	72974	73164	73923
BWQ96_09812 + 1 1 90129
BWQ96_06693 + 1 1 188210
BWQ96_00837 + 7 4 40177	40680	40032	40535
BWQ96_00694 - 3 3 18802	19875	20017
BWQ96_08200 - 6 4 127281	127966	127991	128112
BWQ96_07209 + 5 2 110328	110040
BWQ96_07110 - 5 3 118141	117492	117571
BWQ96_09466 - 3 2 42408	42126
BWQ96_09833 - 3 3 63197	63291	63313
BWQ96_10123 + 4 2 21381	21530
BWQ96_08465 + 5 5 107000	107144	107217	107416	107714
BWQ96_09869 - 7 5 11763	11906	12140	12169	12402
BWQ96_10352 + 2 1 27341
BWQ96_03049 - 8 2 81231	81453
BWQ96_06664 - 2 2 14383	14417
BWQ96_04481 + 34 8 123580	123818	123625	123668	123695	123719	123783	123954
BWQ96_09857 + 2 2 54300	81203
BWQ96_05367 - 2 2 100224	100381
BWQ96_06328 - 15 7 16785	16588	16608	16734	16832	16936	16975
BWQ96_05680 + 2 2 9794	9855
BWQ96_08706 - 19 9 94811	92960	92982	94414	94841	94938	95213	95293	95779
BWQ96_04526 - 11 6 287768	287452	287661	287695	287904	287942
BWQ96_07819 + 8 3 65620	65470	65502
BWQ96_07266 + 1 1 151706
BWQ96_05138 + 1 1 196949
BWQ96_05792 + 11 4 205168	205048	205199	205258
BWQ96_02971 - 1 1 57852
BWQ96_06815 + 18 3 93873	93892	93912
BWQ96_05347 + 48 4 43528	43053	43555	44430
BWQ96_01625 - 7 5 25866	26163	26258	26286	26321
BWQ96_06822 - 3 1 109780
BWQ96_10048 + 15 6 35831	35765	35785	35868	35921	36433
BWQ96_06967 + 1 1 144593
BWQ96_01205 - 11 2 476015	476414
BWQ96_05288 + 14 3 23381	23406	24807
BWQ96_07951 - 1 1 48684
BWQ96_05745 - 8 5 9467	10046	10067	11083	11381
BWQ96_08564 - 2 1 97970
BWQ96_01774 + 1 1 16325
BWQ96_06417 - 20 8 53178	53269	52668	52926	52999	53105	53125	53316
BWQ96_04584 - 4 1 138329
BWQ96_05079 - 33 8 204408	204568	204589	204624	204710	204756	204026	204791
BWQ96_05472 - 1 1 206514
BWQ96_09230 - 1 1 10830
BWQ96_02913 + 1 1 271166
BWQ96_06872 - 7 3 55376	55113	55443
BWQ96_05832 + 14 5 77840	77446	77683	77763	77872
BWQ96_00970 + 2 1 109381
BWQ96_10542 - 1 1 13811
BWQ96_05855 + 6 3 123631	123658	123715
BWQ96_08950 + 4 3 53443	53462	53860
BWQ96_06996 + 15 2 122315	122387
BWQ96_05113 + 2 1 146460
BWQ96_04146 + 16 10 331769	331829	331853	333026	331947	332022	332959	334921	335082	335109
BWQ96_04883 + 8 4 166461	166205	166383	166481
BWQ96_08156 + 2 1 69959
BWQ96_08803 + 1 1 109811
BWQ96_05724 + 7 3 203755	203818	203913
BWQ96_07494 - 3 3 139026	140402	140833
BWQ96_03473 - 7 5 218392	218444	218834	218862	218882
BWQ96_04834 - 7 3 125141	125119	125932
BWQ96_05693 + 52 9 37329	37681	37528	37380	37424	37473	37498	37580	37611
BWQ96_05133 - 5 2 153098	153122
BWQ96_09246 - 17 6 58491	57178	58105	58320	58512	59358
BWQ96_04994 - 4 3 161185	161233	161286
BWQ96_00334 + 4 2 1292433	1292223
BWQ96_05818 - 1 1 38047
BWQ96_07157 - 3 3 188584	188861	190807
BWQ96_08347 + 1 1 63476
BWQ96_10464 + 6 2 22518	21524
BWQ96_07352 - 46 9 44562	44760	46909	44472	44526	44719	44793	44917	44977
BWQ96_04367 - 1 1 30831
BWQ96_01311 + 7 3 584512	583315	584408
BWQ96_09890 - 21 10 19868	18686	18879	19053	19550	19578	19677	19770	19832	20138
BWQ96_07874 + 1 1 34932
BWQ96_07356 + 5 2 54363	54344
BWQ96_05460 - 1 1 152298
BWQ96_08109 + 5 4 145422	145474	145683	145808
BWQ96_09434 + 11 7 54234	54281	54338	54393	54645	54710	54739
BWQ96_02952 + 1 1 487372
BWQ96_02459 - 6 3 282151	282248	282338
BWQ96_07822 + 5 3 76161	76382	77723
BWQ96_06361 - 1 1 115597
BWQ96_10066 + 6 3 42308	42402	42512
BWQ96_09539 - 1 1 50764
BWQ96_09634 + 1 1 22452
BWQ96_08981 - 8 6 121850	123727	123751	123779	124181	124270
BWQ96_03439 + 1 1 66443
BWQ96_01994 + 1 1 480014
BWQ96_02564 + 3 1 407403
BWQ96_04825 + 3 1 85369
BWQ96_05485 - 1 1 18628
BWQ96_05794 + 2 1 254141
BWQ96_02943 - 1 1 453918
BWQ96_09553 - 1 1 39065
BWQ96_03195 - 2 2 120728	120779
BWQ96_05655 + 3 3 165600	166148	166452
BWQ96_08560 + 12 7 51852	52073	52229	52317	52352	52410	52455
BWQ96_01638 - 1 1 54026
BWQ96_04619 + 14 2 155061	155176
BWQ96_04004 - 1 1 136461
BWQ96_01306 - 1 1 468444
BWQ96_02723 + 5 3 416351	416394	416535
BWQ96_09955 - 5 4 16823	16947	17050	17426
BWQ96_09438 + 1 1 66997
BWQ96_08880 - 2 2 35013	35060
BWQ96_08598 - 8 3 72796	72823	73233
BWQ96_09383 - 3 3 46883	47361	48072
BWQ96_03218 - 22 4 344454	343846	344373	344416
BWQ96_10074 - 1 1 50523
BWQ96_04905 - 1 1 266534
BWQ96_02741 + 2 1 28547
BWQ96_09293 - 12 3 44894	44635	44869
BWQ96_04333 - 8 3 129746	129845	130249
BWQ96_07830 - 17 3 98107	98128	100078
BWQ96_08343 - 1 1 17359
BWQ96_02885 + 1 1 20036

## Sheet: Table S4
Table S4. miRNA analysis.
qseqid	sseqid	sseqid	length	mismatch	gapopen	qstart	qend	sstart	send	evalue	bitscore
PB.4.16(BWQ96_00030:BWQ96_00030_dup1)	smo-MIR1082a	95	40	1	1	1607	1645	61	100	2.58e-09	60.8
PB.4.63(BWQ96_00085:novel)	csi-MIR396c	100	32	0	0	1164	1195	37	68	6.54e-09	59
PB.4.197(BWQ96_00260:novel)	ppt-MIR414	83.636	55	9	0	1224	1278	168	114	8.51e-09	59
PB.5.68(BWQ96_00081:novel)	hsa-mir-8485	92.857	42	3	0	1048	1089	47	88	5.28e-10	62.6
PB.5.72(BWQ96_00086:BWQ96_00086_dup1)	csi-MIR396c	100	32	0	0	1447	1478	68	37	7.2e-09	59
PB.5.159(BWQ96_00284:novel)	ath-MIR5645d	94.737	38	2	0	1769	1806	322	285	3.46e-09	60.8
PB.9.103(BWQ96_00471:novel)	csi-MIR396c	95	40	2	0	417	456	84	45	2.37e-10	64.4
PB.10.91(BWQ96_00472:novel)	csi-MIR396c	95	40	2	0	2721	2760	45	84	3.12e-10	64.4
PB.34.2(BWQ96_00614:novel)	ath-MIR5645d	92.683	41	1	1	605	643	329	289	4.61e-09	59
PB.34.39(BWQ96_00618:novel)	hbr-MIR6173	97.778	45	0	1	1620	1663	56	100	1.16e-12	73.4
PB.48.51(BWQ96_00741:novel)	hsa-mir-8485	97.619	42	1	0	1698	1739	87	46	1.37e-12	71.6
PB.50.9(BWQ96_00764:novel)	hsa-mir-8485	95.833	48	1	1	1470	1517	89	43	1.18e-13	75.2
PB.115.1(BWQ96_00845:BWQ96_00845_dup1)	gga-mir-3533	80	65	13	0	1348	1412	16	80	8.69e-09	59
PB.115.3(BWQ96_00845:novel)	gga-mir-3533	80	65	13	0	1010	1074	16	80	7.57e-09	59
PB.154.1(BWQ96_00996:novel)	hsa-mir-3960	90.698	43	4	0	63	105	89	47	6.92e-10	60.8
PB.185.1(BWQ96_01032:novel)	hsa-mir-8485	95.455	44	2	0	724	767	89	46	9.79e-13	71.6
PB.198.9(BWQ96_01055:novel)	efu-mir-8915	77.778	72	16	0	329	400	75	4	2.86e-09	59
PB.360.1(BWQ96_01319:novel)	dme-mir-4973	80.645	62	9	1	236	294	118	57	7.15e-09	57.2
PB.441.50(BWQ96_01511:novel)	dme-mir-2491	85.185	54	8	0	275	328	73	126	1.08e-09	62.6
PB.441.58(BWQ96_01521:novel)	aly-MIR408	89.13	46	5	0	1312	1357	145	190	2e-09	60.8
PB.466.1(BWQ96_01578:novel)	hsa-mir-4426	83.929	56	9	0	703	758	6	61	2.25e-09	60.8
PB.466.2(BWQ96_01578:novel)	hsa-mir-4426	83.929	56	9	0	701	756	6	61	1.79e-09	60.8
PB.512.20(BWQ96_01651:novel)	ath-MIR5645d	91.111	45	2	1	456	498	333	289	2.72e-09	60.8
PB.513.29(BWQ96_01645:novel)	csi-MIR396c	93.333	45	3	0	178	222	36	80	1.76e-11	68
PB.557.1(BWQ96_01796:novel)	sbi-MIR396c	97.297	37	1	0	2292	2328	81	117	1.04e-09	62.6
PB.858.2(PB.858:novel)	csi-MIR396c	100	34	0	0	956	989	82	49	5.14e-10	62.6
PB.890.4(BWQ96_02269:novel)	hsa-mir-8485	93.478	46	2	1	394	439	87	43	3.5e-11	66.2
PB.935.1(BWQ96_02356:novel)	sbi-MIR396c	94.872	39	2	0	3517	3555	82	120	1.67e-09	62.6
PB.1132.38(BWQ96_02678:novel)	mdm-MIR395k	95.238	42	2	0	802	843	124	83	8.1e-12	68
PB.1236.12(BWQ96_02855:BWQ96_02855_dup1)	hsa-mir-8485	100	37	0	0	1913	1949	86	50	2.39e-11	68
PB.1236.14(BWQ96_02855:novel)	hsa-mir-8485	97.368	38	1	0	1909	1946	86	49	2.27e-10	64.4
PB.1358.15(BWQ96_03008:novel)	ath-MIR5645d	94.872	39	2	0	393	431	284	322	2.15e-09	62.6
PB.1470.1(BWQ96_03147:novel)	sbi-MIR396c	100	36	0	0	2943	2978	82	117	1.99e-10	66.2
PB.1472.1(BWQ96_03166:novel)	csi-MIR396c	87.5	48	6	0	955	1002	35	82	2.68e-09	60.8
PB.1472.5(PB.1472:novel)	csi-MIR396c	87.5	48	6	0	231	278	35	82	1.76e-09	60.8
PB.1577.1(BWQ96_03284:novel)	hsa-mir-8485	93.478	46	3	0	2045	2090	91	46	6.56e-12	69.8
PB.1577.2(BWQ96_03285:novel)	hsa-mir-8485	93.478	46	3	0	2346	2391	46	91	6.85e-12	69.8
PB.1659.1(PB.1659:novel)	hsa-mir-8485	95.122	41	2	0	919	959	45	85	4.73e-11	66.2
PB.1723.1(PB.1723:novel)	dme-mir-2491	83.051	59	9	1	476	534	126	69	3.73e-09	59
PB.1741.1(BWQ96_03483:novel)	mdm-MIR395k	92.683	41	3	0	285	325	79	119	1.26e-09	60.8
PB.1923.2(BWQ96_03708:novel)	dme-mir-2491	84.906	53	8	0	393	445	74	126	3.6e-09	60.8
PB.1935.3(BWQ96_03722:novel)	mmu-mir-466k	77.477	111	21	3	412	522	122	16	7.39e-15	78.8
PB.1935.6(BWQ96_03722:novel)	mmu-mir-466j	81	100	17	1	567	664	100	1	3.35e-19	93.3
PB.2042.6(BWQ96_03870:novel)	csi-MIR396c	86.792	53	6	1	1087	1139	79	28	3.14e-09	60.8
PB.2089.1(BWQ96_03940:BWQ96_03940_dup1)	dme-mir-2491	84.906	53	8	0	2506	2558	74	126	4.58e-09	60.8
PB.2248.32(BWQ96_04136:novel)	osa-MIR396h	80	80	9	3	965	1037	102	23	9.06e-11	66.2
PB.2450.1(BWQ96_04420:novel)	csi-MIR396c	95.556	45	2	0	365	409	37	81	4.45e-13	73.4
PB.2563.4(BWQ96_04544:novel)	mdm-MIR395k	94.737	38	2	0	1157	1194	83	120	2.12e-09	60.8
PB.2570.1(BWQ96_04586:novel)	mmu-mir-686	81.013	79	15	0	480	558	31	109	8.28e-14	75.2
PB.2570.2(BWQ96_04586:novel)	mmu-mir-686	79.747	79	16	0	436	514	31	109	8.54e-13	71.6
PB.2570.3(BWQ96_04586:BWQ96_04586_dup1)	mmu-mir-686	81.013	79	15	0	386	464	31	109	7.12e-14	75.2
PB.2775.7(BWQ96_04878:novel)	ath-MIR5645d	94.872	39	2	0	847	885	325	287	1.28e-09	62.6
PB.2776.16(PB.2776:novel)	smo-MIR1082a	94.444	36	2	0	70	105	106	71	6.24e-09	57.2
PB.2835.1(BWQ96_04953:novel)	ppe-MIR6266b	79.747	79	14	1	2099	2175	45	123	2.2e-11	68
PB.3140.1(PB.3140:novel)	csi-MIR396c	93.333	45	3	0	1207	1251	36	80	2.94e-11	68
PB.3300.1(BWQ96_05535:BWQ96_05535_dup1)	hsa-mir-3960	90.698	43	4	0	420	462	89	47	3.65e-09	60.8
PB.3407.1(BWQ96_05628:novel)	vca-MIR167b	90.909	44	3	1	1666	1709	29	71	8.37e-09	59
PB.3408.1(BWQ96_05629:BWQ96_05629_dup1)	vca-MIR167b	90.909	44	3	1	1487	1530	71	29	7.35e-09	59
PB.3539.1(BWQ96_05752:novel)	vca-MIR167b	94.737	38	2	0	1613	1650	30	67	2.57e-09	60.8
PB.3688.1(BWQ96_05999:novel)	hsa-mir-8485	95.652	46	2	0	4774	4819	91	46	3.03e-13	75.2
PB.3731.1(BWQ96_06030:novel)	mdm-MIR395k	100	36	0	0	214	249	82	117	5.57e-11	66.2
PB.3731.2(BWQ96_06030:BWQ96_06030_dup1)	mdm-MIR395k	100	36	0	0	32	67	82	117	4.84e-11	66.2
PB.3800.1(BWQ96_06094:novel)	hsa-mir-8485	95.556	45	2	0	1303	1347	90	46	5.05e-13	73.4
PB.3929.14(BWQ96_06289:novel)	ath-MIR5645d	94.595	37	2	0	1436	1472	322	286	7.36e-09	59
PB.3939.5(BWQ96_06304:novel)	hsa-mir-8485	95.455	44	2	0	899	942	89	46	1.41e-12	71.6
PB.4288.1(PB.4288:novel)	mmu-mir-6236	82.192	73	13	0	524	596	1	73	2.96e-13	73.4
PB.4291.1(PB.4291:novel)	mmu-mir-6236	82.192	73	13	0	41	113	1	73	1.88e-13	73.4
PB.4335.1(BWQ96_06769:novel)	csi-MIR396c	87.879	66	7	1	2389	2454	82	18	4.91e-15	80.6
PB.4508.1(BWQ96_06963:novel)	csi-MIR396c	91.304	69	3	2	2550	2616	19	86	3.22e-18	91.5
PB.4607.2(PB.4607:novel)	csi-MIR396c	92.5	40	3	0	1640	1679	70	31	8.37e-09	59
PB.4607.3(BWQ96_07067:novel)	csi-MIR396c	92.5	40	3	0	1276	1315	70	31	6.62e-09	59
PB.4626.1(PB.4626:novel)	hsa-mir-8485	97.619	42	1	0	537	578	46	87	6.09e-13	71.6
PB.4633.6(BWQ96_07100:novel)	hsa-mir-8485	97.619	42	1	0	1469	1510	87	46	1.36e-12	71.6
PB.4773.1(BWQ96_07312:novel)	csi-MIR396c	94.737	38	2	0	802	839	63	26	1.65e-09	60.8
PB.4902.1(BWQ96_07487:novel)	hsa-mir-4426	85	60	9	0	188	247	4	63	6.25e-12	68
PB.4902.2(BWQ96_07487:BWQ96_07487_dup1)	hsa-mir-4426	85	60	9	0	176	235	4	63	5.68e-12	68
PB.4976.1(PB.4976:novel)	hsa-mir-8485	91.667	48	4	0	1416	1463	43	90	3.95e-12	69.8
PB.5055.1(BWQ96_07712:novel)	hsa-mir-8485	95.556	45	2	0	2537	2581	87	43	6.94e-13	73.4
PB.5441.2(PB.5441:novel)	csi-MIR396c	94.595	37	2	0	622	658	33	69	5.98e-09	59
PB.5671.1(BWQ96_08465:novel)	csi-MIR396c	94.915	59	3	0	861	919	86	28	2.85e-19	93.3
PB.5698.1(BWQ96_08506:novel)	sbi-MIR396c	100	36	0	0	113	148	82	117	4.51e-11	66.2
PB.6018.1(BWQ96_08871:novel)	mdm-MIR395k	97.297	37	1	0	2017	2053	119	83	8.51e-10	62.6
PB.6365.2(BWQ96_09338:novel)	sbi-MIR396c	100	35	0	0	17	51	117	83	1.94e-10	64.4
PB.6393.1(BWQ96_09362:novel)	csi-MIR396c	91.304	46	4	0	536	581	36	81	4.76e-11	66.2
PB.6439.1(BWQ96_09429:novel)	csi-MIR396c	90.909	55	4	1	2940	2993	86	32	1.16e-12	73.4
PB.6549.1(PB.6549:novel)	csi-MIR396c	100	35	0	0	2173	2207	70	36	3.19e-10	64.4
PB.6624.1(PB.6624:novel)	ath-MIR414	83.333	60	10	0	35	94	60	1	3.84e-11	64.4
PB.6714.1(PB.6714:novel)	csi-MIR396c	92.683	41	3	0	1604	1644	69	29	3.15e-09	60.8
PB.7202.4(PB.7202:novel)	mmu-mir-6236	82.192	73	13	0	274	346	1	73	1.22e-13	73.4
PB.1756.1(BWQ96_03511:novel)	dme-mir-4968	82.812	64	5	3	1455	1517	88	146	1.56e-09	59
PB.1935.6(BWQ96_03722:novel)	mmu-mir-466d	87.234	47	6	0	617	663	48	94	5.7e-10	59

## Sheet: Table S5
Table S5. Novel genes annotated across seven databases.
Values	novel genes	Nr	Nt	Swissprot	KEGG	KOG	Pfam	GO	total
Number	1721	615	143	215	266	278	491	365	770
Percentage	1	0.35735	0.0830912	0.124927	0.154561	0.161534	0.285299	0.212086	0.447414

## Sheet: Table S6
Table S6. Transcription factors present in novel genes.
Unigene	Nr	Nt	Swissprot	KEGG	KOG	Pfam	GO
PB.117.75(PB.117:novel)	KAD5318077.1/1.5e-52/hypothetical protein E3N88_18023 [Mikania micrantha]	CP055237.1/0.0/CP055237.1 Solanum tuberosum cultivar Solyntus chromosome 4	sp|Q6YSF3|AN321_ORYSJ/1.0e-26/Acidic leucine-rich nuclear phosphoprotein 32-related protein 1 OS=Oryza sativa subsp. japonica OX=39947 GN=Os07g0607800 PE=2 SV=1	obr:102704995/5.6e-35/ABC transporter F family member 4-like; K19607 X-linked retinitis pigmentosa GTPase regulator	YKR092c/1.0e-31/[Y] KOG2992 Nucleolar GTPase/ATPase p130	PB.117.75(PB.117:novel)/0.33/XK-related protein	biological_process:GO:0055085//transmembrane transport;cellular_component:GO:0016021//integral component of membrane;molecular_function:GO:0003677//DNA binding;GO:0003700//DNA-binding transcription factor activity;
PB.2259.1(PB.2259:novel)	XP_005537636.1/4.1e-07/similar to zinc finger protein myoneurin [Cyanidioschyzon merolae strain 10D] >BAM81600.1 similar to zinc finger protein myoneurin [Cyanidioschyzon merolae strain 10D] >HHG09182.1 hypothetical protein [bacterium]	NA	NA	cme:CYME_CMO257C/4.2e-08/similar to zinc finger protein myoneurin; K09191 general transcription factor IIIA	NA	PB.2259.1(PB.2259:novel)/0.14/Family of unknown function (DUF6678)	NA
PB.2261.3(PB.2261:novel)	XP_006372053.1/8.0e-07/proline-rich receptor-like protein kinase PERK1 [Populus trichocarpa] >PNS93305.1 hypothetical protein POPTR_018G081300 [Populus trichocarpa]	CP044587.1/0.0/CP044587.1 Nannochloropsis oceanica strain BR2 chromosome 10	sp|Q94FL7|MY120_ARATH/3.6e-06/Transcription factor MYB120 OS=Arabidopsis thaliana OX=3702 GN=MYB120 PE=2 SV=1	taes:123189897/4.0e-07/protein disulfide isomerase pTAC5, chloroplastic-like; K22519 protein disulfide-isomerase [EC:5.3.4.1]	At5g55020/8.0e-06/[K] KOG0048 Transcription factor, Myb superfamily	PB.2261.3(PB.2261:novel)/0.012/PAP2 superfamily	molecular_function:GO:0004674//protein serine/threonine kinase activity;GO:0005524//ATP binding;
PB.2591.1(PB.2591:novel)	PXF46951.1/2.1e-24/hypothetical protein BWQ96_03289 [Gracilariopsis chorda]	CP073647.1/0.0/CP073647.1 Jasminum sambac cultivar Hutoumoli linkage group Lg4	sp|Q9SHF2|AGO3_ARATH/2.2e-07/Protein argonaute 3 OS=Arabidopsis thaliana OX=3702 GN=AGO3 PE=3 SV=1	vra:106760628/3.2e-08/transcription elongation factor SPT6-like isoform X2; K11292 transcription elongation factor SPT6	Hs4505117/4.4e-08/[KB] KOG4161 Methyl-CpG binding transcription regulators	NA	cellular_component:GO:0016021//integral component of membrane;
PB.324.3(PB.324:novel)	PXF42896.1/7.4e-16/hypothetical protein BWQ96_07343 [Gracilariopsis chorda]	NA	NA	cme:CYME_CMO257C/1.6e-11/similar to zinc finger protein myoneurin; K09191 general transcription factor IIIA	7298480/2.2e-11/[R] KOG1721 FOG: Zn-finger	PB.324.3(PB.324:novel)/4e-09/Zinc finger, C2H2 type	NA
PB.3510.1(PB.3510:novel)	XP_005709864.1/1.4e-54/unnamed protein product [Chondrus crispus] >CDF39570.1 unnamed protein product [Chondrus crispus]	CP018167.1/0.0/CP018167.1 Oryza sativa Indica Group cultivar Shuhui498 chromosome 11 sequence	sp|Q9T0K5|LRX3_ARATH/2.7e-12/Leucine-rich repeat extensin-like protein 3 OS=Arabidopsis thaliana OX=3702 GN=LRX3 PE=1 SV=1	cme:CYME_CMO257C/3.1e-15/similar to zinc finger protein myoneurin; K09191 general transcription factor IIIA	Hs20538871/1.3e-19/[R] KOG1721 FOG: Zn-finger	PB.3510.1(PB.3510:novel)/9.7e-17/Zinc finger, C2H2 type	NA
PB.3511.1(PB.3511:novel)	XP_005709864.1/1.1e-20/unnamed protein product [Chondrus crispus] >CDF39570.1 unnamed protein product [Chondrus crispus]	NA	NA	bpg:Bathy18g01330/3.8e-06/PREDICTED: similar to Zinc finger protein 271 (Zinc finger protein 7) (HZF7) (Zinc finger protein ZNFphex133) (Epstein-Barr virus-induced zinc finger protein) (ZNF-EB) (CT-ZFP48) (Zinc finger protein; K09191 general transcription factor IIIA	Hs17483378/1.9e-08/[R] KOG1721 FOG: Zn-finger	NA	NA
PB.3710.2(PB.3710:novel)	GIL47703.1/1.8e-20/hypothetical protein Vafri_4465 [Volvox africanus]	LR743602.1/0.0/LR743602.1 Spirodela intermedia genome assembly, chromosome: 15	sp|P10495|GRP1_PHAVU/2.4e-14/Glycine-rich cell wall structural protein 1.0 OS=Phaseolus vulgaris OX=3885 PE=2 SV=1	cann:107873586/4.9e-14/transcription initiation factor TFIID subunit 15b-like; K13098 RNA-binding protein FUS	Hs18587823/5.8e-13/[Z] LSE0592 H Keratins	PB.3710.2(PB.3710:novel)/1.6e-05/Glycine rich protein family	biological_process:GO:0042438//melanin biosynthetic process;cellular_component:GO:0016021//integral component of membrane;molecular_function:GO:0016716//oxidoreductase activity, acting on paired donors, with incorporation or reduction of molecular oxygen, another compound as one donor, and incorporation of one atom of oxygen;GO:0005507//copper ion binding;
PB.440.23(PB.440:novel)	KAA0175071.1/1.0e-16/hypothetical protein FNF27_03369 [Cafeteria roenbergensis]	NA	NA	cme:CYME_CMO257C/1.0e-12/similar to zinc finger protein myoneurin; K09191 general transcription factor IIIA	7299213/1.1e-17/[R] KOG1721 FOG: Zn-finger	PB.440.23(PB.440:novel)/3.5e-14/Zinc finger, C2H2 type	NA
PB.441.16(PB.441:novel)	KAA8494981.1/4.7e-16/Zinc finger protein [Porphyridium purpureum]	NA	NA	cme:CYME_CMO257C/2.4e-08/similar to zinc finger protein myoneurin; K09191 general transcription factor IIIA	CE27284/6.0e-10/[R] KOG1721 FOG: Zn-finger	PB.441.16(PB.441:novel)/3.4e-07/Zinc finger, C2H2 type	NA
PB.4715.18(PB.4715:novel)	PXF43072.1/7.0e-55/hypothetical protein BWQ96_07219 [Gracilariopsis chorda]	NA	NA	cme:CYME_CMO257C/1.1e-13/similar to zinc finger protein myoneurin; K09191 general transcription factor IIIA	Hs19882197/2.5e-19/[R] KOG1721 FOG: Zn-finger	PB.4715.18(PB.4715:novel)/4.8e-10/C2H2-type zinc finger	NA
PB.4716.2(PB.4716:novel)	PXF43072.1/1.1e-53/hypothetical protein BWQ96_07219 [Gracilariopsis chorda]	NA	sp|Q3E8Z8|PME28_ARATH/1.0e-05/Putative pectinesterase/pectinesterase inhibitor 28 OS=Arabidopsis thaliana OX=3702 GN=PME28 PE=2 SV=1	cme:CYME_CMO257C/7.1e-14/similar to zinc finger protein myoneurin; K09191 general transcription factor IIIA	Hs19882197/1.6e-19/[R] KOG1721 FOG: Zn-finger	PB.4716.2(PB.4716:novel)/1.6e-07/C2H2-type zinc finger	NA
PB.5059.9(PB.5059:novel)	NA	XM_034344311.1/0.0/XM_034344311.1 PREDICTED: Prunus dulcis ethylene-responsive transcription factor ERF098-like (LOC117615258), mRNA	NA	NA	NA	NA	NA
PB.5328.1(PB.5328:novel)	PXF48660.1/2.0e-21/Transcription factor bHLH34 [Gracilariopsis chorda]	NA	NA	NA	NA	NA	molecular_function:GO:0046983//protein dimerization activity;
PB.5332.1(PB.5332:novel)	PXF45641.1/2.0e-32/Protein RKD1 [Gracilariopsis chorda]	NA	NA	NA	NA	PB.5332.1(PB.5332:novel)/4.3e-11/RWP-RK domain	cellular_component:GO:0005634//nucleus;molecular_function:GO:0003700//DNA-binding transcription factor activity;
PB.5642.1(PB.5642:novel)	PXF44641.1/1.0e-23/Peptide methionine sulfoxide reductase MsrB [Gracilariopsis chorda]	NA	sp|Q9C8M2|MSRB1_ARATH/1.7e-09/Peptide methionine sulfoxide reductase B1, chloroplastic OS=Arabidopsis thaliana OX=3702 GN=MSRB1 PE=1 SV=1	cre:CHLRE_01g042050v5/2.6e-12/uncharacterized protein; K07305 peptide-methionine (R)-S-oxide reductase [EC:1.8.4.12]	At1g53670/3.8e-09/[O] KOG0856 Predicted pilin-like transcription factor	NA	molecular_function:GO:0033743//peptide-methionine (R)-S-oxide reductase activity;GO:0046872//metal ion binding;
PB.6325.3(PB.6325:novel)	PXF42541.1/1.2e-131/hypothetical protein BWQ96_07703 [Gracilariopsis chorda]	NA	NA	cme:CYME_CMO257C/7.9e-15/similar to zinc finger protein myoneurin; K09191 general transcription factor IIIA	Hs19882197/1.6e-18/[R] KOG1721 FOG: Zn-finger	PB.6325.3(PB.6325:novel)/0.06/Odontogenesis associated phosphoprotein	NA
PB.964.14(PB.964:novel)	NA	NA	NA	NA	NA	PB.964.14(PB.964:novel)/0.27/Transcription factor COE1 DNA-binding domain	NA

## Sheet: Table S7
Table S7. The transcripts with DAS events of TFs in response to Cu and Cu+ACC in G.lemaneiformis. The number in each cell is the log2 fold change (log2FC).
Gene ID	transcrits_ref	AS types	log2(Cu/CK)	log2(UA/Cu)	TFs
BWQ96_00566	PB.30.37	IR	-1.27334	0.271696	MYB
BWQ96_01056	PB.198.12	ES	-5.25848	6.76008	C2H2
BWQ96_02870	PB.1237.23	IR	1.19997	-1.08814	bHLH
BWQ96_03840	PB.2015.2	IR	0.935697	-1.15541	C2H2
BWQ96_05547	PB.3315.3	ES	1.35015	-0.988335	MYB
BWQ96_06451	PB.4065.1	IR	-1.34505	0.982315	C2H2
BWQ96_06451	PB.4065.2	IR	-1.31004	0.745629
BWQ96_09920	PB.6823.4	AE	-0.184151	-0.372129	C2C2-CO-like
BWQ96_09920	PB.6824.1	ES	0.0848936	-0.389292	C2C2-CO-like
BWQ96_10335	PB.7053.1	IR	-1.54237	0.457322	C2H2
BWQ96_10343	PB.7061.1	IR	1.07876	-0.992256	MYB

## Sheet: Table S8
Table S8. The expression quantity and AS ratio of TFs in response to Cu and Cu+ACC in G.lemaneiformis.
Gene ID	transcrits_ref	AS types	CK_FPKM	CU_FPKM	UA_FPKM	CK AS/dup	CU AS/dup	UA AS/dup	TFs
BWQ96_00566	BWQ96_00566	dup	0.483333	0.136667	0.303333				MYB
BWQ96_00566	PB.30.37	IR	143.14	59.26	71.5667	296.152	433.61	235.934	MYB
BWQ96_01056	BWQ96_01056	dup	38.6733	49.89	48.5767				C2H2
BWQ96_01056	PB.198.12	ES	0.283333	0	0.803333	0.00732632	0	0.0165374	C2H2
BWQ96_02836	BWQ96_02836	dup	20.4333	87.0067	75.97				CPP
BWQ96_02836	PB.1230.1	IR	0.04	0.53	0.496667	0.00195759	0.00609149	0.00653767
BWQ96_02870	BWQ96_02870	dup	5.05333	12.2067	6.2
BWQ96_02870	PB.1237.23	IR	9.14	21.02	9.89	1.80871	1.72201	1.59516	bHLH
BWQ96_03840	BWQ96_03840	dup	104.043	161.33	129.463				C2H2
BWQ96_03840	PB.2015.2	IR	75.25	144.05	64.6867	0.723256	0.89289	0.499652	C2H2
BWQ96_05547	BWQ96_05547	dup	96.8367	198.85	127.947				MYB
BWQ96_05547	PB.3314.3	ES	37.09	53.2767	48.2167	0.383016	0.267924	0.37685	MYB
BWQ96_05547	PB.3315.3	ES	53.38	136.187	68.6633	0.551237	0.684871	0.536656	MYB
BWQ96_05547	PB.3315.4	ES	0.856667	2.66333	1.13	0.00884651	0.0133937	0.0088318	MYB
BWQ96_06451	BWQ96_06451	dup	1.94333	0.793333	0.29				C2H2
BWQ96_06451	PB.4065.1	IR	2.69	1.06	2.09333	1.38422	1.33613	7.21839
BWQ96_06451	PB.4065.2	IR	72.5833	29.2967	49.1333	37.3499	36.9286	169.425
BWQ96_10343	BWQ96_10343	dup	16.3667	18.84	22.1467
BWQ96_10343	PB.7061.1	IR	2.14667	4.54	2.28333	0.131161	0.240977	0.103101	MYB
